# Supplementary material for: Loss of genetic diversity as a consequence of selection in response to high pCO 2
Source: Evol Appl. 2016 Jul 27;9(9):1124–32. doi: 10.1111/eva.12404 (PMC5039325; doi:10.1111/eva.12404)
Supplement: Supplementary file 2 — Table S1. DEXSeq results table for comparison of differential exon expression between day 1 and day 7. [file EVA-9-1124-s002.xlsx]

## Sheet: Sheet1
geneID	chr	start	end	total_exons	exon_changes
WHL22.100480	Scaffold1345	119246	154033	23	3
WHL22.100920	Scaffold135	359743	401571	19	5
WHL22.100947	Scaffold135	90933	189804	72	1
WHL22.101051	Scaffold135	589958	604656	15	1
WHL22.101205	Scaffold1350	46894	65254	4	1
WHL22.101772	Scaffold1351	75404	86243	6	4
WHL22.102285	Scaffold1355	94219	127118	20	1
WHL22.103680	Scaffold136	672900	710835	15	1
WHL22.104617	Scaffold1363	37919	52118	7	1
WHL22.104633	Scaffold1364	36839	47270	7	1
WHL22.104655	Scaffold1364	53834	58941	5	1
WHL22.104803	Scaffold1364	95614	112226	6	1
WHL22.105895	Scaffold1368	55846	96543	23	1
WHL22.10598	Scaffold1028	147694	175935	9	1
WHL22.107096	Scaffold1371	39242	48115	8	1
WHL22.107135	Scaffold1373	136445	149456	5	2
WHL22.107154	Scaffold1373	163538	177669	13	3
WHL22.110529	Scaffold137	431638	433019	2	2
WHL22.113131	Scaffold139	798687	806274	10	1
WHL22.11612	Scaffold1030	271871	419672	34	6
WHL22.117840	Scaffold1410	101362	142061	20	4
WHL22.117882	Scaffold1410	248311	257058	8	2
WHL22.120026	Scaffold1422	188736	207775	12	3
WHL22.120471	Scaffold1425	37479	51908	9	1
WHL22.121109	Scaffold1426	228019	231404	4	1
WHL22.122176	Scaffold1432	60031	87640	20	1
WHL22.123524	Scaffold144	133525	144536	12	1
WHL22.123675	Scaffold143	1254996	1283317	28	1
WHL22.123987	Scaffold144	635363	675455	23	1
WHL22.125003	Scaffold1441	111511	120337	8	1
WHL22.126611	Scaffold145	285558	304755	3	2
WHL22.12691	Scaffold1030	37969	98718	27	4
WHL22.126992	Scaffold1450	276	25236	35	1
WHL22.12836	Scaffold1031	92890	101744	6	2
WHL22.12853	Scaffold1036	117857	121074	2	2
WHL22.12871	Scaffold10	719208	795341	28	2
WHL22.128732	Scaffold143	644925	663298	18	2
WHL22.129863	Scaffold1461	102665	129370	11	1
WHL22.12988	Scaffold1031	101898	137886	14	3
WHL22.130723	Scaffold147	52187	68335	13	1
WHL22.130779	Scaffold145	725350	731740	3	2
WHL22.131652	Scaffold147	20742	34203	15	1
WHL22.13205	Scaffold1037	59796	94577	14	1
WHL22.132614	Scaffold148	125730	149673	21	2
WHL22.13285	Scaffold1036	227362	253240	11	1
WHL22.133077	Scaffold1482	48309	57906	3	1
WHL22.134213	Scaffold1489	59134	92308	8	1
WHL22.134764	Scaffold149	243115	255879	10	1
WHL22.136471	Scaffold1492	22784	27574	6	1
WHL22.136538	Scaffold1496	185193	358730	18	1
WHL22.136791	Scaffold1498	38258	55624	8	1
WHL22.136948	Scaffold15	932515	943414	8	1
WHL22.13711	Scaffold1038	226529	239270	5	1
WHL22.137331	Scaffold15	593723	613024	10	3
WHL22.137544	Scaffold150	482624	492735	9	1
WHL22.137808	Scaffold1500	41962	55760	9	1
WHL22.139068	Scaffold1509	103289	113389	5	1
WHL22.139213	Scaffold1329	259290	279334	8	1
WHL22.143217	Scaffold1525	135567	157485	15	2
WHL22.143536	Scaffold1528	80887	102281	13	2
WHL22.143719	Scaffold153	342618	355517	7	1
WHL22.143883	Scaffold153	761783	828855	42	2
WHL22.145103	Scaffold1532	29983	45092	10	1
WHL22.145784	Scaffold1536	23157	63509	40	1
WHL22.145902	Scaffold1539	163303	178870	10	1
WHL22.146308	Scaffold154	673397	680365	4	2
WHL22.146455	Scaffold154	759150	808865	10	2
WHL22.147236	Scaffold1543	133397	156283	7	1
WHL22.147393	Scaffold1545	117464	226706	18	1
WHL22.147447	Scaffold1545	255695	330934	17	2
WHL22.147840	Scaffold15	968741	998576	7	1
WHL22.147956	Scaffold1549	170594	208004	7	2
WHL22.148161	Scaffold1549	99574	107627	4	2
WHL22.148162	Scaffold1549	104588	130778	20	1
WHL22.149181	Scaffold1551	44141	54326	8	1
WHL22.149371	Scaffold1553	15110	53364	24	1
WHL22.149428	Scaffold1554	247988	254343	4	2
WHL22.150447	Scaffold156	495784	511461	6	2
WHL22.15078	Scaffold1038	163773	216085	50	9
WHL22.15177	Scaffold104	888252	954122	27	1
WHL22.15187	Scaffold104	709028	730374	13	1
WHL22.153742	Scaffold157	742404	755012	6	5
WHL22.153756	Scaffold157	578458	593045	3	2
WHL22.154338	Scaffold1572	92387	101221	12	1
WHL22.154464	Scaffold1574	75654	96971	20	1
WHL22.156161	Scaffold158	666028	681492	10	2
WHL22.156559	Scaffold1573	140805	147968	6	2
WHL22.158627	Scaffold1596	199479	220775	19	1
WHL22.158834	Scaffold1597	65067	76151	6	1
WHL22.159708	Scaffold159	425944	433438	6	2
WHL22.162139	Scaffold161	37021	45526	7	1
WHL22.162377	Scaffold161	46877	100553	22	2
WHL22.163274	Scaffold1613	4602	46202	18	1
WHL22.163554	Scaffold1614	80230	146634	2	2
WHL22.165617	Scaffold1626	4089	40032	14	1
WHL22.166045	Scaffold1629	80307	121678	19	1
WHL22.166312	Scaffold163	429431	456893	4	2
WHL22.16634	Scaffold1040	59743	123317	27	1
WHL22.167007	Scaffold1633	19363	35237	5	2
WHL22.167965	Scaffold1639	18500	66518	5	1
WHL22.168736	Scaffold1636	39707	238340	20	1
WHL22.169144	Scaffold164	398468	436021	31	1
WHL22.169178	Scaffold163	587187	714668	41	1
WHL22.169355	Scaffold1640	112849	186656	10	2
WHL22.170385	Scaffold1642	82207	131130	8	1
WHL22.171443	Scaffold1644	83653	86576	5	1
WHL22.171890	Scaffold165	26865	67021	24	1
WHL22.172853	Scaffold1656	109791	134246	12	1
WHL22.173528	Scaffold166	525358	549301	18	1
WHL22.17601	Scaffold105	175893	180953	6	2
WHL22.176382	Scaffold1671	31545	97074	22	1
WHL22.176474	Scaffold1673	635	5213	4	1
WHL22.177408	Scaffold168	150638	159562	6	1
WHL22.180051	Scaffold165	450472	454615	5	4
WHL22.181133	Scaffold169	522855	531714	8	4
WHL22.181207	Scaffold1692	16188	28685	16	2
WHL22.181380	Scaffold1692	40838	64481	8	2
WHL22.182732	Scaffold1689	107247	126884	7	1
WHL22.183732	Scaffold1697	227755	272070	36	14
WHL22.184359	Scaffold1400	151127	174240	17	1
WHL22.184447	Scaffold1700	113119	131705	18	1
WHL22.184724	Scaffold166	671328	714328	6	6
WHL22.184865	Scaffold1702	10706	24119	8	2
WHL22.185050	Scaffold1703	3473	38657	13	2
WHL22.185980	Scaffold1700	44108	58973	8	3
WHL22.187836	Scaffold172	116776	129737	12	1
WHL22.189361	Scaffold172	371826	393687	24	1
WHL22.189979	Scaffold1726	155565	279080	100	1
WHL22.1900	Scaffold1	399938	472804	15	1
WHL22.190274	Scaffold1697	179229	219140	30	1
WHL22.190669	Scaffold173	276720	297262	14	2
WHL22.191104	Scaffold1733	178463	195032	7	1
WHL22.191149	Scaffold1733	229468	260241	11	2
WHL22.191360	Scaffold1735	9497	29999	8	1
WHL22.191686	Scaffold1733	267466	290667	27	1
WHL22.191730	Scaffold173	361254	374274	4	3
WHL22.191744	Scaffold173	395095	434354	26	1
WHL22.192209	Scaffold136	714469	797348	66	2
WHL22.19363	Scaffold1052	119133	156274	10	1
WHL22.193906	Scaffold1749	5021	14497	7	1
WHL22.194092	Scaffold174	115030	144268	17	1
WHL22.195393	Scaffold1757	64844	85349	15	1
WHL22.195437	Scaffold174	383701	389747	5	2
WHL22.197044	Scaffold1763	35181	45294	6	2
WHL22.197232	Scaffold176	230864	303158	3	2
WHL22.197865	Scaffold1769	105455	122771	13	1
WHL22.198320	Scaffold1761	72277	81834	3	2
WHL22.198321	Scaffold1761	77285	125341	19	2
WHL22.199040	Scaffold177	491133	507586	18	1
WHL22.200017	Scaffold177	258375	331724	92	1
WHL22.201049	Scaffold1782	58799	78068	8	1
WHL22.201447	Scaffold1788	99374	105497	3	2
WHL22.201754	Scaffold179	71445	125597	35	1
WHL22.202815	Scaffold1795	32001	69942	7	1
WHL22.203758	Scaffold178	267833	272781	9	1
WHL22.204028	Scaffold179	198402	234057	6	2
WHL22.20424	Scaffold1058	368069	379805	6	1
WHL22.20446	Scaffold1058	196595	216327	15	1
WHL22.204515	Scaffold178	295232	311713	19	3
WHL22.205480	Scaffold180	379870	386027	5	1
WHL22.205797	Scaffold1809	111771	123309	10	1
WHL22.207542	Scaffold1813	100248	221060	27	3
WHL22.208581	Scaffold182	513848	538594	20	3
WHL22.209261	Scaffold1823	19373	27887	7	2
WHL22.209264	Scaffold1823	28587	51133	13	1
WHL22.210092	Scaffold183	148987	184739	14	1
WHL22.212189	Scaffold1840	86844	104085	17	1
WHL22.213049	Scaffold1846	73213	84554	9	1
WHL22.213412	Scaffold185	314235	377321	7	1
WHL22.213416	Scaffold185	381167	387120	4	2
WHL22.21350	Scaffold1060	382255	447659	10	3
WHL22.213589	Scaffold185	469552	473600	6	1
WHL22.214284	Scaffold1855	108250	127824	13	1
WHL22.215283	Scaffold1860	515	49359	40	2
WHL22.215386	Scaffold182	191482	208059	5	3
WHL22.215389	Scaffold186	43178	51298	9	6
WHL22.215733	Scaffold1865	74088	83299	9	1
WHL22.216998	Scaffold187	942870	977564	7	1
WHL22.217164	Scaffold1871	165558	196775	22	1
WHL22.218132	Scaffold1871	46466	163902	13	1
WHL22.219241	Scaffold1876	42781	148613	18	1
WHL22.219721	Scaffold188	616574	624733	7	1
WHL22.220380	Scaffold184	391346	486524	30	2
WHL22.220584	Scaffold1886	37789	50706	6	1
WHL22.220830	Scaffold1885	58766	75415	18	2
WHL22.22202	Scaffold1063	132358	135764	5	1
WHL22.222335	Scaffold1896	149230	162130	12	1
WHL22.222342	Scaffold183	467910	503983	29	1
WHL22.223255	Scaffold19	274694	327737	34	2
WHL22.223293	Scaffold19	330805	344704	14	1
WHL22.223607	Scaffold1896	181046	225994	18	13
WHL22.223871	Scaffold19	795702	813343	11	1
WHL22.224201	Scaffold1893	104875	109887	5	2
WHL22.224354	Scaffold19	1059949	1094825	4	2
WHL22.224445	Scaffold19	1240165	1268802	5	1
WHL22.224863	Scaffold190	763152	766461	3	1
WHL22.225144	Scaffold19	399953	471255	53	5
WHL22.225252	Scaffold190	865911	893357	12	2
WHL22.228165	Scaffold192	723435	732145	3	1
WHL22.228683	Scaffold1923	77326	83818	2	1
WHL22.229133	Scaffold18	174782	204131	14	3
WHL22.229793	Scaffold18	417637	428215	9	3
WHL22.229835	Scaffold193	141318	154116	8	1
WHL22.229888	Scaffold193	233163	246507	8	1
WHL22.229923	Scaffold18	444522	454929	7	1
WHL22.232212	Scaffold194	577531	586732	8	2
WHL22.232700	Scaffold194	271344	317289	31	1
WHL22.232795	Scaffold1942	95012	109555	4	2
WHL22.233614	Scaffold192	215844	252825	10	1
WHL22.234829	Scaffold1953	74928	106113	7	1
WHL22.23575	Scaffold107	18676	31420	14	1
WHL22.236839	Scaffold192	289309	489169	37	1
WHL22.23770	Scaffold107	186510	244242	40	1
WHL22.23785	Scaffold107	439777	444750	2	2
WHL22.239632	Scaffold1978	7521	29280	14	9
WHL22.2409	Scaffold10	1579997	1598893	3	1
WHL22.241548	Scaffold199	457058	466101	8	1
WHL22.242114	Scaffold199	524950	542238	13	1
WHL22.242408	Scaffold1991	139340	167185	9	2
WHL22.244166	Scaffold20	362680	372467	14	1
WHL22.244217	Scaffold20	495217	498787	4	1
WHL22.244291	Scaffold2	740309	752759	8	2
WHL22.244292	Scaffold2	748921	758064	5	1
WHL22.244530	Scaffold20	572382	584287	7	2
WHL22.244973	Scaffold20	694758	710158	15	2
WHL22.244976	Scaffold20	1319881	1339855	13	2
WHL22.245275	Scaffold20	333727	361195	10	5
WHL22.245299	Scaffold200	329504	346473	12	1
WHL22.245392	Scaffold20	1479600	1494685	8	2
WHL22.245402	Scaffold20	1498054	1531083	6	2
WHL22.245681	Scaffold1797	28302	47998	23	6
WHL22.24574	Scaffold1064	28291	34209	3	3
WHL22.2460	Scaffold100	85132	114607	10	1
WHL22.2463	Scaffold10	1622630	1642084	14	3
WHL22.2464	Scaffold10	1618706	1645069	7	1
WHL22.246626	Scaffold2008	41086	53663	5	1
WHL22.247184	Scaffold201	536280	545643	7	1
WHL22.248580	Scaffold201	386134	448873	28	3
WHL22.248631	Scaffold202	385944	433123	24	1
WHL22.248765	Scaffold202	14920	31304	6	3
WHL22.248766	Scaffold202	27865	32929	3	1
WHL22.249523	Scaffold2024	28343	59160	5	1
WHL22.25207	Scaffold1075	47370	129358	19	1
WHL22.252223	Scaffold204	606532	621517	10	2
WHL22.252242	Scaffold204	347514	356997	8	2
WHL22.252878	Scaffold204	647735	655730	7	2
WHL22.253170	Scaffold2043	19624	57895	36	1
WHL22.254672	Scaffold204	824270	835438	15	1
WHL22.254745	Scaffold205	393832	434874	4	2
WHL22.255462	Scaffold201	23094	31366	6	1
WHL22.256993	Scaffold2069	105047	144284	28	1
WHL22.25838	Scaffold1035	265231	270118	4	2
WHL22.258947	Scaffold2077	55480	68992	9	4
WHL22.25917	Scaffold1074	364628	383508	11	2
WHL22.259279	Scaffold208	122748	182120	20	1
WHL22.259626	Scaffold208	87727	108527	11	2
WHL22.259748	Scaffold2064	112589	216545	33	1
WHL22.261559	Scaffold20	100270	110254	10	2
WHL22.261597	Scaffold2093	8502	16116	6	1
WHL22.261925	Scaffold20	115375	121486	3	3
WHL22.262267	Scaffold20	155278	170575	12	1
WHL22.263711	Scaffold20	276054	300891	13	3
WHL22.264310	Scaffold210	360758	401611	18	1
WHL22.264530	Scaffold21	1141984	1151807	10	1
WHL22.264532	Scaffold21	1152149	1159385	8	2
WHL22.264644	Scaffold2101	24164	41864	11	1
WHL22.264658	Scaffold2101	72423	102309	19	1
WHL22.266094	Scaffold1909	7894	73673	9	1
WHL22.268040	Scaffold212	115843	116932	2	2
WHL22.268333	Scaffold2120	50977	72258	4	2
WHL22.270423	Scaffold2125	20564	28668	8	1
WHL22.270593	Scaffold2131	25070	30413	2	2
WHL22.270941	Scaffold2135	23915	74665	13	1
WHL22.271735	Scaffold214	14236	43222	20	1
WHL22.273041	Scaffold2149	18314	24433	5	1
WHL22.273913	Scaffold2151	89179	97233	4	1
WHL22.274857	Scaffold2155	32465	39774	4	3
WHL22.275175	Scaffold2151	65033	72716	9	1
WHL22.276183	Scaffold2168	9408	24558	5	1
WHL22.277039	Scaffold2171	28175	32172	5	1
WHL22.278219	Scaffold218	509680	518907	9	1
WHL22.27834	Scaffold1081	17937	23922	5	2
WHL22.279140	Scaffold2186	50185	68966	11	1
WHL22.279738	Scaffold218	557209	582353	17	1
WHL22.28007	Scaffold1081	65974	71670	3	1
WHL22.28154	Scaffold108	982979	997897	16	2
WHL22.281790	Scaffold22	557455	601310	18	1
WHL22.28223	Scaffold1078	49596	62015	6	4
WHL22.28224	Scaffold1078	55962	86284	17	1
WHL22.282650	Scaffold2196	63125	73757	5	1
WHL22.282796	Scaffold216	340147	363409	17	3
WHL22.282897	Scaffold2200	36210	56601	23	2
WHL22.283120	Scaffold22	647064	664281	8	2
WHL22.28390	Scaffold1081	165997	304662	73	1
WHL22.2845	Scaffold10	2138847	2142845	3	1
WHL22.286277	Scaffold2224	97725	110823	9	1
WHL22.286302	Scaffold2224	116200	133592	13	1
WHL22.286348	Scaffold219	365412	371252	7	2
WHL22.286588	Scaffold222	481628	592722	8	2
WHL22.287000	Scaffold223	199507	206004	7	1
WHL22.287978	Scaffold223	600037	611323	6	3
WHL22.289564	Scaffold225	66598	87814	5	1
WHL22.289653	Scaffold2208	32956	46011	4	2
WHL22.289826	Scaffold2240	57101	74057	8	1
WHL22.289880	Scaffold225	721308	729009	6	1
WHL22.290326	Scaffold2251	67388	75562	6	2
WHL22.290510	Scaffold225	881204	904924	19	1
WHL22.290819	Scaffold2255	28792	54973	6	1
WHL22.29108	Scaffold1082	103399	134173	25	1
WHL22.291882	Scaffold226	63352	70464	4	2
WHL22.292535	Scaffold225	484066	508690	21	1
WHL22.2927	Scaffold10	2144050	2148170	3	3
WHL22.2945	Scaffold10	1336160	1369529	27	1
WHL22.294939	Scaffold2284	52824	57046	5	2
WHL22.295262	Scaffold2289	26109	31851	6	1
WHL22.296012	Scaffold2291	33137	48458	4	1
WHL22.299224	Scaffold2307	14708	34888	19	5
WHL22.299492	Scaffold227	412825	438610	10	1
WHL22.300264	Scaffold2317	30694	34047	4	1
WHL22.300647	Scaffold232	31696	155711	18	1
WHL22.300743	Scaffold232	275847	286075	6	1
WHL22.300748	Scaffold231	87191	90940	3	2
WHL22.300882	Scaffold231	92500	106711	7	2
WHL22.303857	Scaffold2336	69794	79076	6	1
WHL22.306395	Scaffold236	210299	227307	12	2
WHL22.307920	Scaffold235	431787	442947	5	1
WHL22.30842	Scaffold1091	35406	58929	4	2
WHL22.309150	Scaffold2380	16039	23550	7	1
WHL22.310079	Scaffold230	397653	427199	18	1
WHL22.310389	Scaffold2385	41874	61993	5	1
WHL22.310988	Scaffold230	430612	456006	19	1
WHL22.311466	Scaffold24	525425	536288	6	1
WHL22.311532	Scaffold2393	5044	49272	7	1
WHL22.312130	Scaffold240	176479	212482	16	2
WHL22.312234	Scaffold240	404006	411092	6	3
WHL22.313570	Scaffold2409	43720	76388	10	1
WHL22.313858	Scaffold240	424093	431341	6	1
WHL22.313967	Scaffold24	130063	137745	10	1
WHL22.31468	Scaffold1085	177095	207441	27	2
WHL22.31497	Scaffold1085	237860	245387	5	1
WHL22.315865	Scaffold243	158721	191010	12	1
WHL22.317361	Scaffold244	76809	135871	45	3
WHL22.317502	Scaffold244	485986	514854	34	1
WHL22.317555	Scaffold243	988301	997661	7	1
WHL22.317750	Scaffold244	217574	300126	38	12
WHL22.318081	Scaffold241	461260	494388	13	3
WHL22.318218	Scaffold2445	206130	227442	22	1
WHL22.318239	Scaffold2441	39823	46534	5	2
WHL22.320381	Scaffold246	256378	262641	2	2
WHL22.320462	Scaffold2455	161401	185139	8	2
WHL22.32201	Scaffold1097	150789	161224	10	1
WHL22.32202	Scaffold1097	126245	151446	22	2
WHL22.323142	Scaffold248	21302	41866	18	1
WHL22.323545	Scaffold2483	70479	139167	9	1
WHL22.323928	Scaffold2455	86981	159465	79	18
WHL22.324000	Scaffold249	308190	331635	29	1
WHL22.324056	Scaffold249	137032	145503	5	1
WHL22.324399	Scaffold249	768226	778588	10	2
WHL22.324858	Scaffold244	601626	717236	47	1
WHL22.32505	Scaffold1099	59699	72198	7	4
WHL22.325495	Scaffold25	328663	335907	3	2
WHL22.325566	Scaffold25	612577	641913	13	2
WHL22.326730	Scaffold250	321325	335270	9	1
WHL22.32815	Scaffold1084	136043	177492	18	9
WHL22.32845	Scaffold11	165964	181790	8	1
WHL22.329204	Scaffold2515	22964	42107	18	2
WHL22.330329	Scaffold253	12196	28356	5	3
WHL22.331077	Scaffold2535	15380	37886	20	1
WHL22.331108	Scaffold253	62868	116181	35	2
WHL22.331545	Scaffold25	500587	519914	14	1
WHL22.33450	Scaffold11	136584	141959	6	1
WHL22.334676	Scaffold256	731893	755912	9	2
WHL22.335404	Scaffold2568	54498	75930	19	4
WHL22.335405	Scaffold2568	71623	79921	5	1
WHL22.335471	Scaffold256	59863	196359	30	2
WHL22.335618	Scaffold256	212319	220833	12	1
WHL22.335892	Scaffold256	411513	424109	10	2
WHL22.336694	Scaffold257	56127	105656	23	8
WHL22.33762	Scaffold110	141105	147724	5	2
WHL22.337904	Scaffold259	575845	585444	10	2
WHL22.339046	Scaffold26	781509	808552	8	1
WHL22.33932	Scaffold110	362599	390054	27	1
WHL22.33936	Scaffold1099	6572	22985	8	1
WHL22.339500	Scaffold26	1011203	1033999	26	3
WHL22.339612	Scaffold260	480606	490787	8	6
WHL22.33977	Scaffold110	610649	616553	5	2
WHL22.339893	Scaffold260	735368	745437	7	2
WHL22.34001	Scaffold110	478965	565953	19	2
WHL22.342118	Scaffold262	176566	183494	3	2
WHL22.343329	Scaffold262	294091	306261	5	2
WHL22.346707	Scaffold266	65327	68040	3	2
WHL22.346759	Scaffold266	86676	96750	7	2
WHL22.346846	Scaffold2653	32839	52789	9	1
WHL22.346874	Scaffold266	143522	153957	3	1
WHL22.346876	Scaffold266	149156	160683	4	1
WHL22.347177	Scaffold266	792833	803530	8	2
WHL22.347637	Scaffold2663	48284	54238	13	2
WHL22.347666	Scaffold2663	86662	108868	24	1
WHL22.348211	Scaffold2668	5802	48707	17	1
WHL22.348293	Scaffold267	14375	16906	2	2
WHL22.348347	Scaffold267	51243	57731	8	1
WHL22.348661	Scaffold266	657751	665841	7	1
WHL22.348669	Scaffold266	672913	682155	4	2
WHL22.3487	Scaffold100	801599	820650	17	1
WHL22.34874	Scaffold1100	115278	125751	5	1
WHL22.349195	Scaffold2673	39155	45890	5	1
WHL22.349513	Scaffold2676	77277	93400	6	1
WHL22.350145	Scaffold268	189355	246106	45	1
WHL22.350285	Scaffold2681	32951	37403	5	1
WHL22.351025	Scaffold269	5	16051	11	1
WHL22.35117	Scaffold1104	3	5087	6	3
WHL22.35174	Scaffold1104	55765	127121	9	4
WHL22.352356	Scaffold269	257607	395914	11	1
WHL22.3534	Scaffold1003	26613	50474	2	2
WHL22.35403	Scaffold1105	278823	291351	10	1
WHL22.354482	Scaffold270	237178	242848	4	4
WHL22.355310	Scaffold271	9356	39752	13	1
WHL22.357752	Scaffold273	304866	317158	12	2
WHL22.357949	Scaffold273	411698	428970	18	4
WHL22.358213	Scaffold2735	10328	30889	10	1
WHL22.359253	Scaffold2731	22684	33170	7	1
WHL22.360389	Scaffold274	701244	720592	16	1
WHL22.360395	Scaffold274	721018	743010	12	1
WHL22.360409	Scaffold274	743068	749061	4	2
WHL22.360467	Scaffold275	409782	452122	29	1
WHL22.360739	Scaffold275	352074	371872	20	1
WHL22.361430	Scaffold274	470432	538024	36	1
WHL22.361657	Scaffold276	570894	582173	13	1
WHL22.362	Scaffold1	1013331	1034387	9	1
WHL22.362617	Scaffold220	224085	230531	4	2
WHL22.363067	Scaffold278	123367	184052	9	1
WHL22.363406	Scaffold278	253854	260411	10	1
WHL22.364467	Scaffold279	128133	188606	24	1
WHL22.364513	Scaffold263	396244	419816	12	3
WHL22.364830	Scaffold279	596282	606080	9	2
WHL22.36591	Scaffold1111	179948	193727	8	1
WHL22.366016	Scaffold220	256358	344126	25	4
WHL22.366017	Scaffold220	285675	343512	11	6
WHL22.36689	Scaffold1112	40866	51621	8	1
WHL22.367199	Scaffold28	491147	517473	27	1
WHL22.367453	Scaffold281	145141	149860	2	2
WHL22.368188	Scaffold2817	29423	40984	9	1
WHL22.369437	Scaffold283	217201	230779	14	1
WHL22.369439	Scaffold283	240323	247917	9	1
WHL22.369566	Scaffold28	50751	169519	30	1
WHL22.370457	Scaffold2839	21512	26043	3	1
WHL22.371276	Scaffold2843	27907	43232	15	1
WHL22.372142	Scaffold2850	32956	53928	15	1
WHL22.372217	Scaffold283	330216	444511	8	3
WHL22.372761	Scaffold2849	3893	12774	10	2
WHL22.373469	Scaffold286	245105	274303	8	2
WHL22.373721	Scaffold282	133154	149345	5	1
WHL22.374329	Scaffold2864	20569	24113	5	4
WHL22.374624	Scaffold284	138321	147403	8	1
WHL22.374764	Scaffold2878	11095	28959	5	2
WHL22.374783	Scaffold2879	33121	56089	11	1
WHL22.37570	Scaffold1115	108099	126453	26	1
WHL22.376897	Scaffold29	72905	84387	6	1
WHL22.377133	Scaffold29	409399	419286	2	2
WHL22.377145	Scaffold29	423908	432950	7	1
WHL22.377151	Scaffold29	334422	339198	4	1
WHL22.377192	Scaffold29	435016	455462	18	4
WHL22.377474	Scaffold29	167072	186344	18	8
WHL22.37764	Scaffold1116	127381	177069	32	2
WHL22.377873	Scaffold290	486808	505274	18	1
WHL22.379536	Scaffold291	85582	103254	14	2
WHL22.381180	Scaffold291	426034	449189	27	1
WHL22.381558	Scaffold293	361180	475062	19	1
WHL22.382082	Scaffold2934	17368	37156	11	1
WHL22.382298	Scaffold294	489630	510027	11	1
WHL22.382311	Scaffold289	149111	208036	48	3
WHL22.384191	Scaffold281	371555	391302	13	2
WHL22.384220	Scaffold281	406975	411458	3	1
WHL22.384598	Scaffold296	82651	125584	21	1
WHL22.385005	Scaffold294	272788	326158	38	1
WHL22.385221	Scaffold2952	10513	26490	9	1
WHL22.387684	Scaffold299	75679	147808	12	1
WHL22.387875	Scaffold2990	10464	19941	2	2
WHL22.388135	Scaffold298	243693	318548	15	1
WHL22.388723	Scaffold3	316125	368090	9	2
WHL22.388851	Scaffold3	427489	431110	4	2
WHL22.389165	Scaffold3	1070246	1075801	6	2
WHL22.389752	Scaffold3	2159515	2165036	4	3
WHL22.389771	Scaffold3	2189315	2199228	10	1
WHL22.389888	Scaffold3	1946203	1971628	11	3
WHL22.391549	Scaffold30	727379	746562	14	1
WHL22.393807	Scaffold3	1403814	1423808	11	2
WHL22.395738	Scaffold302	98005	111276	14	1
WHL22.395970	Scaffold303	998	232610	18	1
WHL22.397011	Scaffold3038	46222	107133	31	2
WHL22.398357	Scaffold3	1739650	1755023	7	2
WHL22.398397	Scaffold3048	4977	15786	12	2
WHL22.398648	Scaffold305	162320	172590	9	1
WHL22.399421	Scaffold3059	16421	18986	3	1
WHL22.399505	Scaffold306	32589	63706	11	3
WHL22.399643	Scaffold306	297842	302155	6	2
WHL22.400345	Scaffold3066	17932	22754	2	2
WHL22.400461	Scaffold301	168984	182944	12	1
WHL22.400837	Scaffold3073	7951	19594	8	2
WHL22.400959	Scaffold3075	16971	25307	7	1
WHL22.401020	Scaffold307	146786	149916	4	1
WHL22.401032	Scaffold307	405556	425079	8	2
WHL22.401792	Scaffold307	78762	82463	4	1
WHL22.402096	Scaffold3086	7725	42934	10	1
WHL22.40378	Scaffold1124	15103	34095	7	1
WHL22.404000	Scaffold310	447607	455356	3	2
WHL22.404014	Scaffold310	236501	276279	13	1
WHL22.405086	Scaffold311	484683	515636	7	2
WHL22.405861	Scaffold312	454926	469594	8	2
WHL22.408167	Scaffold314	571515	603521	25	2
WHL22.408494	Scaffold314	329828	570066	19	1
WHL22.409557	Scaffold315	488972	500688	7	1
WHL22.409570	Scaffold315	501823	550115	16	1
WHL22.409702	Scaffold315	677026	696825	9	1
WHL22.410917	Scaffold3162	71280	113192	19	1
WHL22.411907	Scaffold3171	297	8075	4	1
WHL22.412461	Scaffold318	55565	70393	13	4
WHL22.413118	Scaffold31	99877	113479	14	2
WHL22.414905	Scaffold320	820	34171	29	1
WHL22.414995	Scaffold32	1004671	1044783	11	1
WHL22.415068	Scaffold320	285055	293545	7	2
WHL22.415416	Scaffold32	581824	592221	7	2
WHL22.416103	Scaffold3210	6419	43615	39	4
WHL22.416148	Scaffold3107	4450	12458	6	3
WHL22.417635	Scaffold3107	18232	28555	6	3
WHL22.418503	Scaffold324	56059	88137	12	1
WHL22.421202	Scaffold327	184680	208119	16	1
WHL22.424341	Scaffold312	250391	272234	25	4
WHL22.42504	Scaffold113	1051810	1065794	8	5
WHL22.42555	Scaffold113	1087357	1094168	6	1
WHL22.42558	Scaffold113	1096657	1103853	12	1
WHL22.426001	Scaffold3303	8950	20139	6	3
WHL22.426109	Scaffold331	157637	171687	17	1
WHL22.426172	Scaffold330	401011	434504	13	1
WHL22.42720	Scaffold113	1013055	1050601	15	5
WHL22.427416	Scaffold3322	9734	10901	2	2
WHL22.428421	Scaffold330	321249	339964	13	1
WHL22.428458	Scaffold330	359982	388407	10	1
WHL22.430399	Scaffold3354	1918	4436	3	1
WHL22.432956	Scaffold338	616037	694313	24	2
WHL22.433450	Scaffold338	765118	786018	15	1
WHL22.433971	Scaffold34	11189	44758	6	1
WHL22.434699	Scaffold34	553749	581805	13	2
WHL22.434736	Scaffold34	921341	924234	3	1
WHL22.435146	Scaffold333	806929	811294	5	1
WHL22.436334	Scaffold341	53005	99126	41	1
WHL22.436647	Scaffold3419	11325	19613	13	1
WHL22.436689	Scaffold342	11684	40311	9	4
WHL22.436737	Scaffold342	52915	243045	7	1
WHL22.437769	Scaffold3429	7203	25046	9	1
WHL22.438400	Scaffold3435	11355	18903	9	1
WHL22.438604	Scaffold344	103056	120423	12	5
WHL22.438655	Scaffold344	328551	335153	6	2
WHL22.438693	Scaffold344	367021	381268	3	2
WHL22.438771	Scaffold344	488725	500108	2	2
WHL22.438804	Scaffold344	196001	207798	13	3
WHL22.438808	Scaffold344	208446	222986	7	1
WHL22.438846	Scaffold344	520507	540109	4	2
WHL22.438976	Scaffold343	157587	183678	13	5
WHL22.439768	Scaffold345	527825	539195	12	1
WHL22.440606	Scaffold346	96999	120851	14	1
WHL22.440773	Scaffold346	181846	233050	13	1
WHL22.441448	Scaffold346	338815	385935	12	1
WHL22.442387	Scaffold3483	46422	52330	5	1
WHL22.443597	Scaffold348	444522	460179	6	5
WHL22.443690	Scaffold349	340507	360960	21	9
WHL22.443757	Scaffold35	452409	476813	21	1
WHL22.444065	Scaffold35	711780	717337	6	1
WHL22.444534	Scaffold350	391460	462796	41	1
WHL22.445214	Scaffold340	105906	122286	8	2
WHL22.445251	Scaffold340	150441	162356	8	2
WHL22.445263	Scaffold340	180512	184824	5	1
WHL22.447114	Scaffold353	329054	350446	14	1
WHL22.44721	Scaffold1132	43586	58411	13	4
WHL22.447703	Scaffold354	41700	46558	5	1
WHL22.447813	Scaffold354	299405	318025	13	1
WHL22.450633	Scaffold35	117357	154693	22	1
WHL22.451202	Scaffold358	145754	150022	5	1
WHL22.452473	Scaffold3599	4717	11925	6	2
WHL22.452516	Scaffold36	56359	78565	14	1
WHL22.452930	Scaffold36	567583	574625	4	2
WHL22.453580	Scaffold360	270072	272799	5	2
WHL22.454734	Scaffold361	23262	66899	12	1
WHL22.454775	Scaffold361	274850	306781	7	2
WHL22.455063	Scaffold362	167004	195509	31	1
WHL22.45558	Scaffold1140	142546	170392	5	1
WHL22.45606	Scaffold1140	74139	129623	20	1
WHL22.456259	Scaffold364	3934	10867	3	2
WHL22.457269	Scaffold365	142937	151535	7	1
WHL22.457401	Scaffold365	291181	339347	21	1
WHL22.458041	Scaffold366	187752	192961	3	2
WHL22.458775	Scaffold367	42604	77994	10	1
WHL22.458871	Scaffold3673	4	9051	5	2
WHL22.458877	Scaffold3663	6704	20546	13	1
WHL22.459255	Scaffold368	552545	559184	9	1
WHL22.461203	Scaffold37	849105	864739	11	1
WHL22.461756	Scaffold37	1080702	1111748	26	1
WHL22.461785	Scaffold370	97618	112913	15	1
WHL22.462059	Scaffold370	349182	366808	12	1
WHL22.463416	Scaffold3715	14755	22352	7	1
WHL22.463765	Scaffold372	97938	126361	14	1
WHL22.464567	Scaffold373	63232	83055	6	2
WHL22.464648	Scaffold373	283648	292484	8	2
WHL22.464775	Scaffold373	146562	253029	84	2
WHL22.464943	Scaffold3736	4008	13759	6	1
WHL22.464965	Scaffold3730	33616	56575	5	1
WHL22.466233	Scaffold375	138583	163152	12	2
WHL22.466418	Scaffold375	458567	469691	8	2
WHL22.467426	Scaffold377	8368	15400	6	1
WHL22.468243	Scaffold378	10757	24276	10	1
WHL22.468422	Scaffold378	217969	224855	6	2
WHL22.469808	Scaffold354	338876	370723	4	2
WHL22.470479	Scaffold38	1132598	1137477	4	2
WHL22.470629	Scaffold38	865963	884348	9	2
WHL22.471125	Scaffold3808	2063	34573	11	1
WHL22.471417	Scaffold3813	21585	28313	4	1
WHL22.472812	Scaffold38	468567	478331	5	1
WHL22.473097	Scaffold383	47288	54687	3	1
WHL22.473729	Scaffold383	484435	518968	16	1
WHL22.474196	Scaffold3846	9023	20502	9	1
WHL22.474236	Scaffold383	630974	642486	10	1
WHL22.475090	Scaffold385	20254	23985	4	1
WHL22.476504	Scaffold386	369444	398086	11	1
WHL22.476970	Scaffold388	134771	199122	15	1
WHL22.47726	Scaffold1148	35732	86113	11	2
WHL22.477802	Scaffold39	390957	411939	11	1
WHL22.478165	Scaffold388	246117	253053	6	1
WHL22.479402	Scaffold391	175729	197482	17	2
WHL22.479504	Scaffold3917	8759	14869	7	1
WHL22.480581	Scaffold391	473429	543573	26	1
WHL22.481587	Scaffold395	66392	123704	11	2
WHL22.481657	Scaffold394	547329	551277	3	2
WHL22.483284	Scaffold391	42926	81845	13	2
WHL22.483297	Scaffold396	441303	449327	5	1
WHL22.483379	Scaffold397	299938	325728	10	1
WHL22.483852	Scaffold398	311643	330090	6	2
WHL22.484627	Scaffold3987	22422	47459	23	1
WHL22.484970	Scaffold4	10536	25084	8	1
WHL22.485267	Scaffold3983	3765	12161	5	2
WHL22.485427	Scaffold4	916754	1048547	10	1
WHL22.48544	Scaffold1151	119464	137512	13	1
WHL22.486240	Scaffold4	246768	355671	28	2
WHL22.486489	Scaffold40	770891	785289	6	1
WHL22.487566	Scaffold400	462067	565185	34	1
WHL22.488333	Scaffold372	712285	740636	17	7
WHL22.490709	Scaffold389	744308	748009	3	1
WHL22.49246	Scaffold11	615820	660280	25	1
WHL22.493036	Scaffold408	753811	758098	8	2
WHL22.493520	Scaffold408	568908	573072	5	2
WHL22.494006	Scaffold409	348649	411535	14	1
WHL22.494169	Scaffold41	213430	248373	7	2
WHL22.494264	Scaffold408	512947	525401	13	3
WHL22.495236	Scaffold410	410848	435429	14	1
WHL22.498934	Scaffold417	30093	38480	9	1
WHL22.500316	Scaffold419	320582	332997	5	1
WHL22.500352	Scaffold419	207133	260768	30	1
WHL22.50231	Scaffold116	499360	511688	4	2
WHL22.502489	Scaffold422	22667	35674	9	1
WHL22.502762	Scaffold42	541758	548223	7	2
WHL22.503190	Scaffold423	242929	261309	6	2
WHL22.503337	Scaffold416	396869	406993	6	2
WHL22.503633	Scaffold424	80473	88133	7	5
WHL22.503708	Scaffold424	396510	402615	6	2
WHL22.506111	Scaffold420	261358	288945	17	2
WHL22.5073	Scaffold1008	67543	100364	7	2
WHL22.507984	Scaffold43	492882	564690	25	1
WHL22.507992	Scaffold429	432952	477702	14	2
WHL22.509616	Scaffold433	62504	92328	12	1
WHL22.509628	Scaffold433	118215	146147	10	1
WHL22.509629	Scaffold433	142378	174450	14	1
WHL22.510177	Scaffold434	197467	209666	10	1
WHL22.510905	Scaffold17	1069593	1118801	27	10
WHL22.511375	Scaffold4362	351	10760	5	1
WHL22.512485	Scaffold437	139485	148200	11	1
WHL22.512739	Scaffold434	296678	324315	23	2
WHL22.512924	Scaffold439	271851	290439	11	2
WHL22.513014	Scaffold4392	221	10501	11	1
WHL22.513155	Scaffold439	167875	244757	17	3
WHL22.514835	Scaffold44	64991	118806	14	1
WHL22.51579	Scaffold1142	114431	153775	25	4
WHL22.515891	Scaffold442	149663	158077	8	1
WHL22.515922	Scaffold440	107095	159678	9	1
WHL22.51671	Scaffold1166	64421	73276	11	1
WHL22.51696	Scaffold1166	117700	135727	12	2
WHL22.517142	Scaffold4445	8434	15597	7	1
WHL22.517377	Scaffold445	400149	446152	22	1
WHL22.517885	Scaffold446	66254	74849	7	1
WHL22.518104	Scaffold4466	39953	44019	4	1
WHL22.518124	Scaffold4453	23733	25913	2	2
WHL22.519339	Scaffold448	367007	388259	22	1
WHL22.520064	Scaffold4491	22391	28284	5	2
WHL22.520557	Scaffold45	577882	584942	5	2
WHL22.520558	Scaffold45	582443	592908	14	1
WHL22.520763	Scaffold45	1055389	1064381	6	2
WHL22.520878	Scaffold45	705330	712640	6	1
WHL22.521281	Scaffold450	324727	406117	6	1
WHL22.521303	Scaffold450	353581	379942	7	1
WHL22.521351	Scaffold450	505213	582394	45	1
WHL22.521509	Scaffold451	480538	489475	9	1
WHL22.521547	Scaffold438	536870	544686	6	3
WHL22.521571	Scaffold438	568893	584503	5	2
WHL22.521616	Scaffold438	625593	636269	6	3
WHL22.521635	Scaffold451	536087	546833	8	1
WHL22.522166	Scaffold451	562741	595849	24	1
WHL22.52221	Scaffold117	1049213	1058052	4	1
WHL22.52225	Scaffold117	642837	685226	21	1
WHL22.523159	Scaffold453	652846	685302	5	2
WHL22.523426	Scaffold454	113192	135174	5	2
WHL22.523900	Scaffold455	77830	304535	36	1
WHL22.523912	Scaffold454	258123	274050	5	1
WHL22.524745	Scaffold456	120638	131371	11	1
WHL22.524748	Scaffold456	138208	156533	21	1
WHL22.524985	Scaffold457	429861	448425	8	1
WHL22.525786	Scaffold459	1202	11028	9	4
WHL22.525885	Scaffold459	17642	63651	38	2
WHL22.526276	Scaffold459	317811	328464	3	2
WHL22.527183	Scaffold453	413513	422158	4	1
WHL22.527473	Scaffold46	803464	846343	31	2
WHL22.528536	Scaffold461	271030	274858	2	2
WHL22.52911	Scaffold1173	297491	301040	2	2
WHL22.529826	Scaffold464	51365	79145	18	2
WHL22.530829	Scaffold4651	3199	24229	17	1
WHL22.531433	Scaffold468	147576	166776	8	2
WHL22.531995	Scaffold468	281953	326549	15	1
WHL22.532165	Scaffold468	672114	681114	5	1
WHL22.532456	Scaffold469	88967	118601	3	2
WHL22.532531	Scaffold469	162048	192585	20	1
WHL22.533059	Scaffold47	234781	251874	13	1
WHL22.534731	Scaffold472	182946	192609	10	1
WHL22.534817	Scaffold472	56209	68298	8	2
WHL22.535257	Scaffold472	356649	377162	7	1
WHL22.535260	Scaffold473	367285	381024	13	1
WHL22.535603	Scaffold474	17775	23801	5	3
WHL22.535878	Scaffold474	47175	84404	12	1
WHL22.536303	Scaffold4	1632190	1659771	25	1
WHL22.537547	Scaffold475	456041	478543	9	1
WHL22.538359	Scaffold476	607680	616612	5	1
WHL22.539050	Scaffold474	412969	423343	8	3
WHL22.540186	Scaffold48	39931	44787	4	2
WHL22.540194	Scaffold48	68093	83808	13	1
WHL22.541149	Scaffold422	507226	538143	50	1
WHL22.541238	Scaffold480	129463	152511	7	1
WHL22.541744	Scaffold480	263162	271438	7	1
WHL22.543099	Scaffold483	30578	53110	18	1
WHL22.544983	Scaffold487	305007	315721	9	1
WHL22.545382	Scaffold475	282017	291081	5	2
WHL22.545917	Scaffold478	229904	243079	8	1
WHL22.546061	Scaffold478	320188	359992	15	1
WHL22.546358	Scaffold487	20325	34911	6	1
WHL22.548035	Scaffold480	425738	447280	18	1
WHL22.550133	Scaffold494	287675	302141	10	3
WHL22.550319	Scaffold496	367374	391244	12	2
WHL22.5506	Scaffold1	1535284	1540340	4	2
WHL22.550844	Scaffold496	180699	200937	12	1
WHL22.55116	Scaffold1181	177028	200619	18	3
WHL22.552259	Scaffold4992	472	10808	12	1
WHL22.552472	Scaffold499	88577	400999	14	2
WHL22.552520	Scaffold5	673223	686495	12	1
WHL22.55278	Scaffold1181	284618	303954	20	2
WHL22.553435	Scaffold5	558730	565491	5	4
WHL22.553609	Scaffold5	1828274	1835300	6	1
WHL22.554274	Scaffold50	319211	333701	13	1
WHL22.554713	Scaffold50	817638	835437	17	1
WHL22.555202	Scaffold501	54438	70634	7	1
WHL22.555241	Scaffold501	230100	261439	18	2
WHL22.555879	Scaffold502	66626	78422	19	1
WHL22.556898	Scaffold503	356492	370959	10	1
WHL22.557017	Scaffold502	366709	386695	8	1
WHL22.558084	Scaffold504	445743	477140	33	2
WHL22.559194	Scaffold508	97309	110495	6	1
WHL22.559492	Scaffold5083	6884	15101	12	1
WHL22.561381	Scaffold511	518151	527183	8	1
WHL22.561698	Scaffold505	233453	246106	3	1
WHL22.563504	Scaffold513	382689	411034	26	1
WHL22.563693	Scaffold516	325847	343823	12	2
WHL22.564023	Scaffold516	394304	398068	4	1
WHL22.564479	Scaffold5168	11161	33141	18	1
WHL22.564755	Scaffold5179	631	8583	12	1
WHL22.564801	Scaffold518	73258	82223	4	2
WHL22.565438	Scaffold519	158057	176362	10	1
WHL22.566576	Scaffold52	874732	891387	5	1
WHL22.566997	Scaffold491	111779	117881	5	1
WHL22.567445	Scaffold520	413911	425800	4	2
WHL22.567705	Scaffold491	266426	345295	14	1
WHL22.569598	Scaffold523	248190	294006	19	1
WHL22.569991	Scaffold523	80520	104896	3	2
WHL22.57146	Scaffold1181	52841	109732	16	2
WHL22.572069	Scaffold528	139953	176251	22	4
WHL22.572307	Scaffold53	50070	68968	10	1
WHL22.572323	Scaffold53	105306	115794	12	1
WHL22.574016	Scaffold53	1072651	1080465	5	2
WHL22.575393	Scaffold532	127270	134205	2	2
WHL22.575765	Scaffold53	744993	756006	5	2
WHL22.575766	Scaffold53	750841	800334	9	2
WHL22.577684	Scaffold539	24463	34942	11	1
WHL22.577693	Scaffold539	36775	43172	3	1
WHL22.578863	Scaffold54	52221	79788	21	1
WHL22.579798	Scaffold541	267177	286986	16	2
WHL22.579851	Scaffold541	455291	469309	7	2
WHL22.580025	Scaffold542	10922	90103	6	2
WHL22.580191	Scaffold541	52535	58497	5	1
WHL22.580447	Scaffold543	24308	35016	7	1
WHL22.580645	Scaffold543	222484	231645	5	1
WHL22.581000	Scaffold543	329388	344971	8	2
WHL22.581027	Scaffold543	361390	398689	31	1
WHL22.581093	Scaffold544	379194	457175	32	1
WHL22.581325	Scaffold544	603251	653840	22	2
WHL22.581589	Scaffold544	673697	717076	8	1
WHL22.581765	Scaffold546	9246	16217	4	1
WHL22.58323	Scaffold1170	50181	77153	7	1
WHL22.583735	Scaffold548	375884	438816	5	2
WHL22.583759	Scaffold54	674255	683201	4	2
WHL22.583939	Scaffold549	89593	149850	26	1
WHL22.583962	Scaffold54	689550	703415	14	1
WHL22.584052	Scaffold549	203141	264296	4	1
WHL22.58523	Scaffold1195	161127	173847	17	1
WHL22.585450	Scaffold55	912564	926978	9	2
WHL22.585629	Scaffold551	172150	222921	5	2
WHL22.585674	Scaffold551	27352	48027	11	1
WHL22.586246	Scaffold552	447468	476363	10	1
WHL22.587257	Scaffold5547	544	15899	22	1
WHL22.587457	Scaffold555	242096	257214	4	3
WHL22.589238	Scaffold56	11386	19973	8	1
WHL22.59010	Scaffold1197	66392	110649	13	2
WHL22.591719	Scaffold562	74035	102690	23	1
WHL22.591763	Scaffold562	103162	114484	14	4
WHL22.59256	Scaffold118	85853	90041	3	2
WHL22.594475	Scaffold568	907	48209	17	1
WHL22.594645	Scaffold568	369848	376953	4	1
WHL22.594978	Scaffold568	644095	648721	4	1
WHL22.595219	Scaffold569	369064	375186	5	1
WHL22.597753	Scaffold573	367358	390091	26	1
WHL22.597887	Scaffold518	274591	365022	29	1
WHL22.598030	Scaffold57	364743	375626	4	2
WHL22.598603	Scaffold575	241372	279310	42	2
WHL22.598913	Scaffold576	41482	50929	8	1
WHL22.600327	Scaffold578	159909	187476	4	2
WHL22.602754	Scaffold583	153235	402082	18	6
WHL22.60281	Scaffold12	695817	736740	16	2
WHL22.602919	Scaffold584	44173	54978	9	1
WHL22.603549	Scaffold585	181546	187949	4	2
WHL22.604502	Scaffold588	269698	298855	5	2
WHL22.604751	Scaffold589	54523	94034	10	1
WHL22.605059	Scaffold59	157434	226125	21	1
WHL22.606233	Scaffold591	256173	278886	21	1
WHL22.606634	Scaffold592	321802	350667	6	1
WHL22.606655	Scaffold590	305365	308708	3	1
WHL22.606663	Scaffold592	379205	385893	7	1
WHL22.60673	Scaffold1199	209659	228764	13	2
WHL22.6068	Scaffold100	195620	229293	27	15
WHL22.60740	Scaffold1199	235847	280626	40	1
WHL22.607636	Scaffold594	117929	122512	4	1
WHL22.60826	Scaffold12	836694	976638	25	2
WHL22.608502	Scaffold59	256294	261853	6	5
WHL22.608839	Scaffold596	112362	150467	9	1
WHL22.609245	Scaffold597	398314	443525	52	2
WHL22.610190	Scaffold6	260762	267673	10	1
WHL22.610687	Scaffold6	645382	661206	12	3
WHL22.611241	Scaffold60	153190	171831	8	1
WHL22.612487	Scaffold598	409526	426285	24	2
WHL22.612886	Scaffold603	4448	13585	5	2
WHL22.613012	Scaffold603	118233	127514	10	1
WHL22.613216	Scaffold604	30833	48851	8	3
WHL22.613644	Scaffold604	380599	411638	9	1
WHL22.6147	Scaffold100	302852	312759	10	1
WHL22.614724	Scaffold591	368511	438723	46	1
WHL22.615095	Scaffold606	117155	142365	22	1
WHL22.615757	Scaffold609	343686	352882	7	1
WHL22.615763	Scaffold609	352948	358850	6	1
WHL22.615892	Scaffold61	47906	108531	4	1
WHL22.616127	Scaffold61	382861	580487	12	1
WHL22.617056	Scaffold61	1149379	1158182	8	2
WHL22.617157	Scaffold609	263298	284056	10	1
WHL22.61754	Scaffold1203	31334	37370	2	2
WHL22.617602	Scaffold610	217554	225979	17	1
WHL22.618622	Scaffold605	82711	114676	10	1
WHL22.618661	Scaffold614	174772	252375	12	1
WHL22.619541	Scaffold616	567800	578010	3	2
WHL22.619773	Scaffold6	500854	516106	14	6
WHL22.619797	Scaffold616	40308	55892	10	1
WHL22.620148	Scaffold6	526160	546618	18	1
WHL22.620680	Scaffold58	478082	484735	5	2
WHL22.62069	Scaffold1206	39742	49007	4	1
WHL22.620811	Scaffold62	208874	220658	10	1
WHL22.621478	Scaffold62	374404	388124	5	1
WHL22.62161	Scaffold1207	20069	32830	4	2
WHL22.621623	Scaffold62	707789	743321	42	1
WHL22.621648	Scaffold62	1267496	1276097	6	1
WHL22.622305	Scaffold620	94528	107651	6	1
WHL22.622617	Scaffold622	2	19564	16	1
WHL22.62263	Scaffold1204	36658	51148	5	5
WHL22.622650	Scaffold622	19872	26938	6	1
WHL22.623150	Scaffold623	287250	309047	13	1
WHL22.624240	Scaffold62	1202663	1209896	8	1
WHL22.626008	Scaffold629	300263	336709	19	1
WHL22.62646	Scaffold12091	19245	24640	4	1
WHL22.626474	Scaffold63	88154	107585	15	1
WHL22.626917	Scaffold630	331941	334799	4	1
WHL22.626923	Scaffold630	339622	365154	5	1
WHL22.627688	Scaffold632	35470	48717	13	1
WHL22.627695	Scaffold632	56880	113013	24	1
WHL22.627882	Scaffold631	425477	472292	15	1
WHL22.627883	Scaffold631	439211	486117	12	2
WHL22.628628	Scaffold633	2753	17899	6	1
WHL22.628974	Scaffold6339	13549	23318	11	1
WHL22.629000	Scaffold632	217060	244000	15	3
WHL22.629416	Scaffold635	103783	109609	3	2
WHL22.63071	Scaffold1191	290175	303196	11	2
WHL22.631414	Scaffold637	253433	302100	35	1
WHL22.631744	Scaffold64	859025	868949	7	1
WHL22.63228	Scaffold121	365557	389502	14	1
WHL22.632305	Scaffold641	223403	228970	9	1
WHL22.634425	Scaffold640	287946	322946	41	1
WHL22.634590	Scaffold646	177822	223472	16	1
WHL22.635901	Scaffold65	812812	827477	8	1
WHL22.636075	Scaffold65	882745	896815	10	1
WHL22.636100	Scaffold65	724621	802413	8	1
WHL22.63623	Scaffold1210	180517	190248	7	2
WHL22.638257	Scaffold654	220599	270259	16	1
WHL22.638301	Scaffold654	344772	360692	21	1
WHL22.639210	Scaffold651	587965	682121	7	1
WHL22.63993	Scaffold1207	256948	340835	3	1
WHL22.640385	Scaffold66	81993	96083	6	2
WHL22.641350	Scaffold660	248078	287316	16	3
WHL22.641674	Scaffold662	25738	42336	16	2
WHL22.641695	Scaffold662	61887	69992	8	2
WHL22.641737	Scaffold660	293020	313048	13	1
WHL22.642316	Scaffold66	214019	227367	3	1
WHL22.642379	Scaffold664	250040	264915	11	1
WHL22.642603	Scaffold663	75326	89770	7	2
WHL22.643110	Scaffold64	315116	330088	4	2
WHL22.645623	Scaffold673	262835	366616	7	1
WHL22.645710	Scaffold674	299632	312944	14	1
WHL22.646942	Scaffold678	154788	161347	3	2
WHL22.64815	Scaffold121	572574	592647	18	2
WHL22.648731	Scaffold680	21325	54687	21	1
WHL22.649130	Scaffold682	155651	178797	11	1
WHL22.649673	Scaffold683	165245	207461	21	1
WHL22.650904	Scaffold688	63888	105579	9	1
WHL22.651595	Scaffold689	147332	213508	12	2
WHL22.651983	Scaffold689	432051	508734	15	1
WHL22.652241	Scaffold685	196355	228302	12	2
WHL22.652781	Scaffold69	874004	901317	4	2
WHL22.653009	Scaffold662	175480	279634	93	2
WHL22.653762	Scaffold691	39825	53922	6	1
WHL22.65419	Scaffold1217	35838	45024	11	1
WHL22.65421	Scaffold1217	47024	50717	6	2
WHL22.65430	Scaffold1219	140975	157978	15	1
WHL22.655819	Scaffold7	18508	53108	18	1
WHL22.656376	Scaffold698	176764	207312	17	1
WHL22.656497	Scaffold7	439956	564851	18	1
WHL22.65657	Scaffold1218	218284	247588	10	1
WHL22.65734	Scaffold122	612863	629018	7	1
WHL22.657570	Scaffold70	349711	359363	6	1
WHL22.65792	Scaffold122	835380	839580	4	1
WHL22.658589	Scaffold700	126551	195542	5	2
WHL22.658905	Scaffold701	112463	146560	30	1
WHL22.659393	Scaffold70	1312419	1319613	4	3
WHL22.659635	Scaffold702	50074	62622	6	5
WHL22.659665	Scaffold702	202418	215977	7	4
WHL22.659702	Scaffold7025	954	7374	5	1
WHL22.660164	Scaffold704	123398	134877	7	2
WHL22.660223	Scaffold703	51416	58447	5	2
WHL22.660224	Scaffold703	57140	73218	14	3
WHL22.662366	Scaffold709	186480	205459	8	1
WHL22.662480	Scaffold708	255515	269281	7	2
WHL22.662816	Scaffold71	555216	624598	19	2
WHL22.662834	Scaffold71	721659	733452	13	1
WHL22.663080	Scaffold71	187723	196831	8	2
WHL22.663807	Scaffold66	779763	810753	21	1
WHL22.664724	Scaffold712	97378	231168	15	1
WHL22.665657	Scaffold704	406572	413188	5	3
WHL22.665658	Scaffold704	411461	427640	16	3
WHL22.665670	Scaffold704	444511	454069	9	2
WHL22.666262	Scaffold718	270566	282383	6	1
WHL22.667229	Scaffold72	398146	406760	7	2
WHL22.667356	Scaffold709	100883	107157	7	1
WHL22.66743	Scaffold1223	196296	201670	5	2
WHL22.66751	Scaffold1224	50449	128184	15	6
WHL22.667741	Scaffold72	1167952	1179059	3	1
WHL22.66776	Scaffold1224	294810	306284	7	1
WHL22.667802	Scaffold720	121577	238170	15	1
WHL22.668498	Scaffold724	6552	19041	9	1
WHL22.670289	Scaffold729	36807	46103	8	1
WHL22.673449	Scaffold733	50220	147866	17	1
WHL22.673926	Scaffold737	309506	321530	7	1
WHL22.673955	Scaffold7373	183	9602	9	2
WHL22.674264	Scaffold730	187931	194057	4	1
WHL22.674460	Scaffold737	196025	260842	7	2
WHL22.674644	Scaffold739	299104	327029	14	1
WHL22.674966	Scaffold74	624019	637558	13	2
WHL22.675005	Scaffold74	665826	679173	10	1
WHL22.675061	Scaffold740	18721	39001	15	5
WHL22.675296	Scaffold739	215513	273139	23	2
WHL22.677144	Scaffold743	168176	227385	9	2
WHL22.677308	Scaffold740	213713	259525	8	2
WHL22.677528	Scaffold747	218064	226921	10	3
WHL22.677830	Scaffold747	354052	371449	13	2
WHL22.678132	Scaffold748	200258	237060	25	1
WHL22.678944	Scaffold750	15523	48094	10	3
WHL22.679595	Scaffold752	3531	18521	13	2
WHL22.680872	Scaffold756	400268	479616	38	2
WHL22.682450	Scaffold75	340130	355464	4	1
WHL22.682546	Scaffold76	168899	172563	6	1
WHL22.683143	Scaffold760	22969	37272	13	1
WHL22.684044	Scaffold761	268714	274488	2	2
WHL22.685955	Scaffold768	244734	282631	27	1
WHL22.686728	Scaffold766	5769	317659	25	1
WHL22.687914	Scaffold772	288098	303404	9	1
WHL22.688334	Scaffold771	124975	213561	78	1
WHL22.69011	Scaffold123	1037124	1043435	6	2
WHL22.690235	Scaffold777	329376	372137	51	1
WHL22.690491	Scaffold779	67140	76066	6	1
WHL22.69195	Scaffold1230	163034	179459	6	2
WHL22.692671	Scaffold780	364074	372132	7	1
WHL22.694259	Scaffold778	109905	136595	29	1
WHL22.694680	Scaffold79	277282	289899	11	1
WHL22.694875	Scaffold79	629435	671916	8	1
WHL22.697834	Scaffold7961	5376	34609	6	1
WHL22.698214	Scaffold798	27738	33610	6	1
WHL22.698487	Scaffold797	485628	495822	10	1
WHL22.698752	Scaffold8	38061	56895	9	1
WHL22.699441	Scaffold8	1234395	1240565	7	1
WHL22.700481	Scaffold800	24128	29826	4	1
WHL22.700824	Scaffold801	348639	362330	6	1
WHL22.700962	Scaffold802	38272	64162	15	1
WHL22.701494	Scaffold803	178352	188146	8	2
WHL22.701929	Scaffold802	201317	239104	11	1
WHL22.702620	Scaffold807	143335	157477	9	1
WHL22.704081	Scaffold81	559752	570157	6	1
WHL22.70438	Scaffold122	534065	537686	5	1
WHL22.70457	Scaffold1224	136969	184702	12	1
WHL22.705404	Scaffold814	123612	202952	54	2
WHL22.70610	Scaffold1239	35480	41519	2	2
WHL22.706948	Scaffold815	19871	34808	3	1
WHL22.706956	Scaffold813	159720	172346	4	2
WHL22.70772	Scaffold124	311894	398717	10	1
WHL22.707733	Scaffold821	123280	134143	11	3
WHL22.708139	Scaffold821	61677	78511	8	2
WHL22.709303	Scaffold8262	1621	26264	7	1
WHL22.710389	Scaffold83	96198	107279	11	1
WHL22.710483	Scaffold824	91936	174935	20	1
WHL22.71233	Scaffold1238	245899	306076	14	2
WHL22.712993	Scaffold8342	14407	21696	11	1
WHL22.713193	Scaffold797	296087	314688	12	2
WHL22.713424	Scaffold836	4409	29313	7	1
WHL22.713678	Scaffold836	143987	161322	2	2
WHL22.714252	Scaffold838	222077	298686	9	1
WHL22.714762	Scaffold828	44655	247054	16	1
WHL22.715047	Scaffold55	739081	755992	17	2
WHL22.715143	Scaffold84	579629	633019	50	1
WHL22.716841	Scaffold830	37964	58610	19	13
WHL22.717062	Scaffold846	261301	274029	4	2
WHL22.717538	Scaffold848	193730	204963	6	2
WHL22.717674	Scaffold849	124232	126949	2	2
WHL22.718107	Scaffold85	143793	147917	4	1
WHL22.718155	Scaffold85	290035	294821	4	2
WHL22.718158	Scaffold845	58099	78315	30	1
WHL22.718162	Scaffold845	78366	92690	9	2
WHL22.718638	Scaffold85	707476	718049	9	2
WHL22.718725	Scaffold850	133578	141733	6	4
WHL22.719693	Scaffold85	227926	237438	6	1
WHL22.721131	Scaffold853	174780	235367	10	3
WHL22.721146	Scaffold855	86878	112036	6	1
WHL22.721177	Scaffold853	236260	253263	9	1
WHL22.722825	Scaffold86	380275	402879	16	1
WHL22.722901	Scaffold86	520998	528203	4	2
WHL22.723825	Scaffold862	409850	419388	7	1
WHL22.724566	Scaffold864	103253	171249	19	1
WHL22.726126	Scaffold870	122841	146482	6	1
WHL22.727269	Scaffold872	152585	169142	9	2
WHL22.728834	Scaffold878	201761	223709	3	2
WHL22.730114	Scaffold88	493723	502491	2	2
WHL22.731230	Scaffold881	353930	370410	9	2
WHL22.731361	Scaffold882	36180	124202	7	2
WHL22.731449	Scaffold88	309179	322807	5	2
WHL22.732448	Scaffold885	218430	234657	11	2
WHL22.732786	Scaffold886	315716	324041	5	2
WHL22.733250	Scaffold889	4021	44255	9	1
WHL22.733416	Scaffold888	65172	146695	16	1
WHL22.733886	Scaffold890	232902	241891	5	2
WHL22.734431	Scaffold88	171127	187183	8	3
WHL22.735197	Scaffold895	22267	31849	9	1
WHL22.735300	Scaffold895	147716	169299	19	2
WHL22.735984	Scaffold896	131967	142089	9	1
WHL22.737375	Scaffold9	590190	629089	23	2
WHL22.737636	Scaffold9	1418037	1430624	11	4
WHL22.737950	Scaffold9	1705778	1734231	23	1
WHL22.737983	Scaffold9	1635447	1692091	22	1
WHL22.738264	Scaffold90	836914	851470	14	1
WHL22.738524	Scaffold90	1443117	1456392	10	3
WHL22.738645	Scaffold89	525775	533568	4	1
WHL22.739162	Scaffold90	1473689	1479799	9	1
WHL22.739183	Scaffold90	1507722	1526779	11	1
WHL22.739892	Scaffold90	902539	921954	19	1
WHL22.739975	Scaffold90	1077246	1113961	15	2
WHL22.741188	Scaffold901	192865	230750	22	3
WHL22.741295	Scaffold908	62862	112187	27	11
WHL22.74185	Scaffold1253	62760	105768	11	8
WHL22.742069	Scaffold91	185458	190281	5	2
WHL22.742179	Scaffold91	761674	770599	9	1
WHL22.742404	Scaffold903	134081	140801	4	2
WHL22.744627	Scaffold910	14112	24643	6	3
WHL22.747257	Scaffold923	165652	187135	13	1
WHL22.747311	Scaffold924	73909	88855	10	1
WHL22.748053	Scaffold926	141610	217844	70	1
WHL22.748235	Scaffold926	22183	98006	47	1
WHL22.74839	Scaffold1254	58068	75324	19	1
WHL22.74875	Scaffold1256	30663	53628	12	1
WHL22.749037	Scaffold929	156952	192546	15	1
WHL22.749721	Scaffold931	276498	288251	11	1
WHL22.750224	Scaffold932	66893	77239	11	1
WHL22.750234	Scaffold932	139090	154883	10	1
WHL22.750305	Scaffold89	866301	870556	5	5
WHL22.750398	Scaffold89	870778	873724	4	1
WHL22.750402	Scaffold932	155326	175714	18	1
WHL22.751707	Scaffold937	197271	221068	11	1
WHL22.751875	Scaffold938	166021	173337	5	1
WHL22.752558	Scaffold94	803749	820868	3	1
WHL22.75327	Scaffold126	33963	69485	20	11
WHL22.753921	Scaffold944	49911	57755	4	1
WHL22.754673	Scaffold945	112257	294613	10	1
WHL22.755267	Scaffold95	172107	290562	6	2
WHL22.756428	Scaffold951	158176	191821	10	2
WHL22.756557	Scaffold948	116271	120789	4	1
WHL22.756959	Scaffold951	131893	156760	27	1
WHL22.757086	Scaffold948	127704	185944	16	3
WHL22.757481	Scaffold956	67073	80937	13	2
WHL22.757513	Scaffold953	147392	165629	20	1
WHL22.757777	Scaffold948	174932	181367	6	3
WHL22.75869	Scaffold126	342155	361830	13	1
WHL22.759546	Scaffold961	143406	186286	16	1
WHL22.759633	Scaffold963	116041	141486	14	1
WHL22.760300	Scaffold966	60883	73460	10	10
WHL22.761941	Scaffold97	579102	594405	17	1
WHL22.762071	Scaffold970	37365	52777	11	3
WHL22.76218	Scaffold1264	120678	126811	8	2
WHL22.762798	Scaffold95	1338841	1346138	7	1
WHL22.763137	Scaffold95	1350903	1358674	6	2
WHL22.763534	Scaffold977	63976	73057	6	1
WHL22.763562	Scaffold977	93437	108403	10	1
WHL22.763956	Scaffold966	232467	322040	69	1
WHL22.764666	Scaffold966	345717	377526	7	1
WHL22.765233	Scaffold960	242569	369380	36	3
WHL22.765234	Scaffold960	347761	363965	5	1
WHL22.766523	Scaffold985	202095	217422	8	1
WHL22.766526	Scaffold979	49498	68040	8	4
WHL22.76665	Scaffold126	103014	233188	8	1
WHL22.767454	Scaffold99	260661	312137	12	1
WHL22.767488	Scaffold99	569888	610333	19	1
WHL22.768673	Scaffold99	537146	548080	8	1
WHL22.768987	Scaffold995	5248	14118	3	2
WHL22.769475	Scaffold996	112169	205564	49	1
WHL22.769762	Scaffold999	48877	59747	2	2
WHL22.769792	Scaffold999	76548	82005	2	2
WHL22.769903	Scaffold997	91170	131316	40	1
WHL22.770270	Scaffold985	289022	295390	5	1
WHL22.771108	Scaffold77	1061803	1091300	32	1
WHL22.771234	Scaffold438	150702	362205	8	3
WHL22.77322	Scaffold1262	96400	114333	12	1
WHL22.77498	Scaffold1260	66922	76735	5	4
WHL22.77633	Scaffold127	392026	398956	5	1
WHL22.77638	Scaffold127	399650	409224	8	1
WHL22.78047	Scaffold127	675737	712218	15	1
WHL22.78696	Scaffold1276	44664	56702	15	3
WHL22.78921	Scaffold1276	381828	390762	2	2
WHL22.79179	Scaffold1276	275573	317968	18	2
WHL22.80397	Scaffold1281	6321	8008	2	2
WHL22.8109	Scaffold102	17162	27947	8	1
WHL22.82057	Scaffold1287	105555	136771	37	1
WHL22.83039	Scaffold129	338014	344456	4	2
WHL22.83116	Scaffold129	462688	494436	4	2
WHL22.84737	Scaffold1299	24621	36563	10	1
WHL22.8561	Scaffold1013	144692	166360	6	2
WHL22.87442	Scaffold1303	121878	153702	23	1
WHL22.87965	Scaffold1301	28566	92354	22	1
WHL22.88314	Scaffold130	721008	740779	11	1
WHL22.88825	Scaffold1307	82393	102018	8	1
WHL22.89142	Scaffold131	398614	456106	9	1
WHL22.89765	Scaffold1310	7775	17300	9	8
WHL22.89800	Scaffold13	222949	357501	23	1
WHL22.90369	Scaffold131	778689	800645	9	1
WHL22.91641	Scaffold1319	34935	43427	4	2
WHL22.92304	Scaffold1311	109882	152914	4	2
WHL22.95021	Scaffold1326	40612	91515	15	1
WHL22.95192	Scaffold1320	129029	142141	14	1
WHL22.96226	Scaffold133	233762	274947	4	1
WHL22.96450 WHL22.545085	Scaffold485	622566	669131	17	1
WHL22.9704	Scaffold1019	75009	158558	24	5
WHL22.99381	Scaffold134	454803	506908	56	4
