# Supplementary material for: Loss of genetic diversity as a consequence of selection in response to high pCO 2
Source: Evol Appl. 2016 Jul 27;9(9):1124–32. doi: 10.1111/eva.12404 (PMC5039325; doi:10.1111/eva.12404)
Supplement: Supplementary file 3 — Data S1. Includes all code used for data analysis. [file EVA-9-1124-s003.txt]

#Aligning reads in tophat to prepare vcf file
#Run tophat on 28 .fastq files
tophat2 –p 8 –o output_name ~/Spur_v3.1_assembly/LinearScaffolds/Spur_3.1.LinearScaffold /data/urchinlarvae2013/clippedtrimmed/filename.fastq

samtools index acceptedhits.bam

mv acceptedhits.bam filename.bam #The result of this is 28 bam files

#Preparing vcf file

samtools merge -r -h RG.txt merged.bam *.bam
#RG.txt is a file identifying read groups by filenames

samtools sort -o merged_sorted.bam -m 5000000000 -T merged_sorted -@ 8 merged.bam

samtools_019 rmdup -s merged_sorted.bam merged_sorted_rmdup.bam

samtools index merged_sorted_rmdup.bam

samtools mpileup -uf /Spur_v3.1_assembly/LinearScaffolds/Spur_3.1.LinearScaffold.fa merged_sorted_rmdup.bam > Sp.raw.bcf

bcftools call -mv Sp.raw.final.bcf > Sp.raw.final.vcf

vcftools --vcf Sp.raw.final.vcf --remove-indels --minDP 50 --minGQ 20 --min-alleles 2 --max-alleles 2 --max-missing 0.8 --recode --out Sp-filtered-final

#Calculating pi
#Prepare 4 vcf files, one for each treatment group D1_385, D1_1000, D7_385, D7_1000
vcftools --vcf Sp-filtered-final.recode.vcf --keep D1_385.txt --recode --out D1_385
vcftools --vcf Sp-filtered-final.recode.vcf --keep D1_100.txt --recode --out D1_1000
vcftools --vcf Sp-filtered-final.recode.vcf --keep D7_385.txt --recode --out D7_385
vcftools --vcf Sp-filtered-final.recode.vcf --keep D7_1000.txt --recode --out D7_1000

#Calculating pi through windows for each of the 4 vcf files
vcftools --vcf D1_385.recode.vcf --window-pi 1000 --out D1_385
vcftools --vcf D1_1000.recode.vcf --window-pi 1000 --out D1_1000
vcftools --vcf D7_385.recode.vcf --window-pi 1000 --out D7_385
vcftools --vcf D7_1000.recode.vcf --window-pi 1000 --out D7_1000

#FOLLOWING COMMANDS IN R:
pi_D1_385<-read.table("D1_385.windowed.pi", head=T)

pi_D1_1000<-read.table("D1_1000.windowed.pi", head=T)

pi_D7_385<-read.table("D7_385.windowed.pi", head=T)

pi_D7_1000<-read.table("D7_1000.windowed.pi", head=T)


##Make data.frame for anova
D1_385<-pi_D1_385[-c(1:4)]
D1_385$Day<-"before"
D1_385$Treatment<-"low"
D1_385<-D1_385[,c(2,3,1)]
head(D1_385)

D1_1000<-pi_D1_1000[-c(1:4)]
D1_1000$Day<-"before"
D1_1000$Treatment<-"high"
D1_1000<-D1_1000[,c(2,3,1)]
head(D1_1000)

D7_385<-pi_D7_385[-c(1:4)]
D7_385$Day<-"after"
D7_385$Treatment<-"low"
D7_385<-D7_385[,c(2,3,1)]
head(D7_385)

D7_1000<-pi_D7_1000[-c(1:4)]
D7_1000$Day<-"after"
D7_1000$Treatment<-"high"
D7_1000<-D7_1000[,c(2,3,1)]
head(D7_1000)

all<-rbind(D1_385,D1_1000,D7_385,D7_1000)
logpi<-log(all$PI)
all<-cbind(all, logpi)

fit <- aov(logpi~ all$Day+all$Treatment+all$Day*all$Treatment)
summary(fit)

######################permutation
#The following pull out the p value for the effect of Day. Change the last [[1]] to [[2]] for the effect of condition and to [[3]] for the interaction effect
metricObs<-summary(aov(all$logpi~all$Day+all$Treatment+all$Day*all$Treatment))[[1]][["Pr(>F)"]][[1]]
metricObs

nperm=10000

Matrix<-matrix(nrow=1,ncol=nperm)

for(perm in 1:nperm) {

shufAll <- transform( all, logpi = sample(logpi) )
head(shufAll)

#change the last number here as well depending on which effect you're looking for
metric<-summary(aov(shufAll$logpi~shufAll$Day+shufAll$Treatment+shufAll$Day*shufAll$Treatment))[[1]][["Pr(>F)"]][[1]]

Matrix[,perm]<-metric

if(perm%%100 ==0){print(perm)}
	}
 
sum(Matrix < metricObs)/nperm

Matrix

plot(density(Matrix))
density<-density(Matrix)
polygon(density, col="grey")
abline(v=metricObs)

#WASP filtering and re-mapping
#Making SNP directory for WASP

# Subset columns needed (Scaffold ID, Position, Ref Allele, and Alt Allele)
cut -f 1,2,4,5 Sp-filtered-final.recode.vcf > Sp.filtered.subset.vcf

# Once in this directory where the subset vcf file was, use the following command to separate out the data by Scaffold
cat Sp.filtered.subset.vcf | awk '!/^#/{print>$1}'

# Now I need to cut out only the 2nd, 3rd, and 4th columns from these subset Scaffold files in the creatingSNPdirectory folder
for i in *; do cut -f 2,3,4 "$i" > "$i.snps.txt"; done

# Making SNP directory for Scaffold####.snps.txt files and moving files there
mkdir SNP_files
mv *.snps.txt /data/VCF/SNP_files

#Running WASP

# after increasing mdefault in find_intersecting_snps.py script to 1000000:
python /data/programs/find_intersecting_snps.py filename.bam SNP_files/

### REMAPPING WITH TOPHAT2 ###
tophat2 -p 8 -o filename_remap_out /data/VCF/Spur_v3.1_assembly/LinearScaffolds/Spur_3.1.LinearScaffold /data/VCF/WaspFQFiles/filename.remap.fq.gz

### RETRIEVING READS THAT REMAPPED CORRECTLY
python /data/programs/filter_remapped_reads.py /data/VCF/filename.to.remap.bam /data/VCF/RemapOutFiles/AllRemapped/filename_remapped.bam /data/VCF/filename.keep.bam /data/VCF/filename.to.remap.num.gz

### SAMTOOLS MERGE ###
/data/programs/samtools merge filename.keep.merged.bam /data/VCF/filename.keep.bam /data/VCF/RemapOutFiles/AllRemapped/filename_remapped.bam

### SAMTOOLS SORT ###
/data/programs/samtools sort /data/VCF/WASP_Final/filename.keep.merged.bam filename.keep.merged.sorted

### SAMTOOLS INDEX ###
/data/programs/samtools index /data/VCF/WASP_Final/sorted/filename.keep.merged.sorted.bam

### FINAL STEP: REFORMATTING BAM FILES AS SAM FILES ###
/data/programs/samtools view /data/VCF/WASP_Final/sorted/filename.keep.merged.sorted.bam > filename_WASP.sam


#DEXSeq
#Make gff file from downloaded gtf file (http://www.spbase.org/SpBase/rnaseq/)
python /dexseq_prepare_annotation.py sp.gtf sp.gff

#bin reads into exons, produces count files needed as input into DEXSeq in R
python /dexseq_count.py sp.gff filename_WASP.sam filename.txt

##FOLLOWING COMMANDS IN R:
countFiles = list.files(pattern=".txt$", full.names=TRUE)
flattenedFile = list.files(pattern="gff$", full.names=TRUE)
sampleTable = read.csv ("metadata.csv")

#Test effect of condition
dxd<-DEXSeqDataSetFromHTSeq(countFiles,sampleData=sampleTable, design=~sample+exon+condition:exon, flattenedfile=flattenedFile)
dxd_size<-estimateSizeFactors(dxd)
dxd_disp<-estimateDispersions(dxd_size)
dxd_test<-dxd_subset_test<-testForDEU(dxd_disp)
dxd_results<-DEXSeqResults(dxd_test)
table(dxd_results$padj<0.1)
DEXSeqHTML(dxd_results, FDR=0.1)
write.table(dxd_results_c, "dxd_wasp_c.txt", sep="\t") 

#Test effect of condition accounting for day
formulaFullModel = ~ sample + exon + Day:exon + condition:exon
formulaReducedModel = ~ sample + exon + Day:exon
dxd_c_d = estimateDispersions( dxd_size, formula = formulaFullModel )
dxd_test_c_d<-dxd_subset_test<-testForDEU(dxd_c_d, reducedModel=formulaReducedModel, fullModel=formulaFullModel)
dxd_results_c_d<-DEXSeqResults(dxd_test_c_d)
table(dxd_results_c_d$padj<0.1)
DEXSeqHTML(dxd_results_c_d, FDR=0.1)
write.table(dxd_results_c_d, "dxd_wasp_c_d.txt", sep="\t") 

#Test interaction
formulaFullModel2 = ~ sample + exon + Day:exon + condition:exon + Day:condition:exon
formulaReducedModel2 = ~ sample + exon + Day:exon + condition:exon
dxd_c.d<-estimateDispersions(dxd_size, formula=formulaFullModel2)
dxd_c.d_test<-testForDEU(dxd_c.d, reducedModel=formulaReducedModel2, fullModel=formulaFullModel2)
dxd_c.d_results<-DEXSeqResults(dxd_c.d_test)
table(dxd_c.d_results$padj<0.1)
DEXSeqHTML(dxd_results_c.d, FDR=0.1)
write.table(dxd_c.d_results, "dxd_wasp_c.d.txt", sep="\t")

#Test day
dxd_day<-DEXSeqDataSetFromHTSeq(countFiles,sampleData=sampleTable, design=~sample+exon+Day:exon, flattenedfile=flattenedFile)
dxd_day_size<-estimateSizeFactors(dxd_day)
dxd_day_disp<-estimateDispersions(dxd_day_size)
dxd_day_test<-testForDEU(dxd_day_disp)
dxd_day_results<--DEXSeqResults(dxd_day_test)
table(dxd_day_results$padj<0.1)
DEXSeqHTML(dxd_day_results, FDR=0.1)
write.table(dxd_day_results, "dxd_wasp_day.txt", sep="\t")

#Enrichment
#downloaded Blast@GO table (http://www.spbase.org/SpBase/rnaseq/)
#Make 2 files from dxd_results: one with geneID in 1 column and GO terms in 2nd column; one with geneID in 1 column and p value in 2nd column
#Downloaded scripts and instructions from: https://github.com/z0on/GO_MWU 
